# Supplementary material for: Local network connectivity optimization: an evaluation of heuristics applied to complex spatial networks, a transportation case study, and a spatial social network
Source: PeerJ Comput Sci. 2021 Jun 18;7:e605. doi: 10.7717/peerj-cs.605 (PMC8237331; doi:10.7717/peerj-cs.605)
Supplement: Supplemental Information 2 — Matlab code for each algorithm shown in the Supplemental Materials. [file peerj-cs-07-605-s002.zip]

Archive with 9 entries (8 files):
- algorithms/
- algorithms/AGA.m
- algorithms/exhaustive.m
- algorithms/exhaustive_school.m
- algorithms/GA.m
- algorithms/HC.m
- algorithms/HCLTM.m
- algorithms/HCS.m
- algorithms/HCVN.m
