# Supplementary material for: Local network connectivity optimization: an evaluation of heuristics applied to complex spatial networks, a transportation case study, and a spatial social network
Source: PeerJ Comput Sci. 2021 Jun 18;7:e605. doi: 10.7717/peerj-cs.605 (PMC8237331; doi:10.7717/peerj-cs.605)
Supplement: Supplemental Information 2 — Matlab code for each algorithm shown in the Supplemental Materials. [file peerj-cs-07-605-s002.zip › algorithms/AGA.m]

% Auerbach GA

clear all
close all
clc
format long

load er_500_01_nets
load er_500_01_opt
load er_500_01_all_sols

nLabels=1:N;

mu=0.5;        % mutation rate
N=10;           % population size
s=1;            % selection coefficient
ts=1000;        % time steps
O=zeros(20,17);
mm=NNN/2;

for n=1:20
    
    E=rE{n};    % distances
    A=rA{n};    % adjacency matrix
    W=rW{n};    % weighted adjacency matrix
    D=rD{n};    % shortest network distances between each point pair
    DS=rDS{n};  % shortest network distance from each point to focal node
    ND=rND{n};  % set of distant nodes
    NC=rNC{n};  % set of close nodes
    DC=rDC{n};  % degree of each node
    CC=rCC{n};  % closeness centrality of each node
    BC=rBC{n};  % betweenness centrality of each node
    EC=rEC{n};  % eigenvector centrality of each node
    PR=rPR{n};  % pagerank of each node
    F=rF{n};    % focal node index
    T=rT{n};    % threshold
    MaxC=max(AE{n}(:,3));    % max cost for scaling
    MaxB=max(AE{n}(:,4));    % max benefit
    
    % index and order nodes by characteristics
    IO=[nLabels' DC CC BC EC PR DS];
    ICDC=sortrows(IO(NC,[1 2]),2,'ascend');
    IDDC=sortrows(IO(ND,[1 2]),2,'ascend');
    UCDC=unique(ICDC(:,2));
    UDDC=unique(IDDC(:,2));
    ICCC=sortrows(IO(NC,[1 3]),2,'ascend');
    IDCC=sortrows(IO(ND,[1 3]),2,'ascend');
    ICBC=sortrows(IO(NC,[1 4]),2,'ascend');
    IDBC=sortrows(IO(ND,[1 4]),2,'ascend');
    ICEC=sortrows(IO(NC,[1 5]),2,'ascend');
    IDEC=sortrows(IO(ND,[1 5]),2,'ascend');
    ICPR=sortrows(IO(NC,[1 6]),2,'ascend');
    IDPR=sortrows(IO(ND,[1 6]),2,'ascend');
    ICDS=sortrows(IO(NC,[1 7]),2,'ascend');
    IDDS=sortrows(IO(ND,[1 7]),2,'ascend');
    
    % random numbers for mutations
    MC1=rand(N,ts);
    MC2=randi(5,N,ts);
    MC=(MC1<mu).*MC2;
    MD1=rand(N,ts);
    MD2=randi(5,N,ts);
    MD=(MD1<mu).*MD2;
    
    tic
    % GENETIC ALGORITHM MAIN PROGRAM
    
    % initialize close and distant populations
    P=zeros(N,4);
%     P(:,1)=randsample(NC,N);
    P(:,1)=randsample(ND,N);
    for i=1:N
        P(i,2)=randsample(NC(find(E(P(i,1),NC)+DS(NC)'<=T)),1);
    end
    
    k=1;
    for i=1:ts
        
        % calculate costs and benefits
        for j=1:N
            P(j,3)=E(P(j,1),P(j,2));
            Ap=A;
            Ap(P(j,1),P(j,2))=1;
            Ap(P(j,2),P(j,1))=1;
            DSp=distances(graph(Ap.*E),nLabels,F);
            P(j,4)=length(find(DSp<=T))-length(find(DS<=T));
        end
        
        % selection
        if sum(P(:,4)~=0)
            fit=P(:,4)/sum(P(:,4));
            S=randsample(N,N,true,fit);
            P=P(S,:);
        end
        
        % termination criteria
        if max(P(:,4))==O(n,5)
            break
        end
        
        for j=1:N
            
            if MD(j,k)>0
                
                if MD(j,k)==1       % shuffle degree
                    pos=find(IDDC(:,1)==P(j,1));
                    pos2=find(UDDC==IDDC(pos,2));
                    P(j,1)=IDDC(randsample(find(IDDC(:,2)==UDDC(pos2)),1));
                elseif MD(j,k)==2       % decrease degree
                    pos=find(IDDC(:,1)==P(j,1));
                    if IDDC(pos,2)>min(UDDC)
                        pos2=find(UDDC==IDDC(pos,2));
                        P(j,1)=IDDC(randsample(find(IDDC(:,2)==UDDC(pos2-1)),1));
                    end
                elseif MD(j,k)==3   % increase degree
                    pos=find(IDDC(:,1)==P(j,1));
                    if IDDC(pos,2)<max(UDDC)
                        pos2=find(UDDC==IDDC(pos,2));
                        P(j,1)=IDDC(randsample(find(IDDC(:,2)==UDDC(pos2+1)),1));
                    end
                elseif MD(j,k)==4   % decrease distance
                    pos=find(IDDS(:,1)==P(j,1));
                    if pos>1
                        P(j,1)=IDDS(pos-1);
                    end
                elseif MD(j,k)==5   % increase distance
                    pos=find(IDDS(:,1)==P(j,1));
                    if pos<250
                        P(j,1)=IDDS(pos+1);
                    end
                elseif MD(j,k)==6   % decrease closeness
                    pos=find(IDCC(:,1)==P(j,1));
                    if pos>1
                        P(j,1)=IDCC(pos-1);
                    end
                elseif MD(j,k)==7   % increase closeness
                    pos=find(IDCC(:,1)==P(j,1));
                    if pos<250
                        P(j,1)=IDCC(pos+1);
                    end
                elseif MD(j,k)==8   % decrease betweenness
                    pos=find(IDBC(:,1)==P(j,1));
                    if pos>1
                        P(j,1)=IDBC(pos-1);
                    end
                elseif MD(j,k)==9   % increase betweenness
                    pos=find(IDBC(:,1)==P(j,1));
                    if pos<250
                        P(j,1)=IDBC(pos+1);
                    end
                elseif MD(j,k)==10   % decrease eigenvector
                    pos=find(IDEC(:,1)==P(j,1));
                    if pos>1
                        P(j,1)=IDEC(pos-1);
                    end
                elseif MD(j,k)==11   % increase eigenvector
                    pos=find(IDEC(:,1)==P(j,1));
                    if pos<250
                        P(j,1)=IDEC(pos+1);
                    end
                elseif MD(j,k)==12   % decrease pagerank
                    pos=find(IDPR(:,1)==P(j,1));
                    if pos>1
                        P(j,1)=IDPR(pos-1);
                    end
                elseif MD(j,k)==13   % increase pagerank
                    pos=find(IDPR(:,1)==P(j,1));
                    if pos<250
                        P(j,1)=IDPR(pos+1);
                    end
                end
                
            end
            
            if MC(j,k)>0
                
                if MC(j,k)==1       % shuffle degree
                    pos=find(ICDC(:,1)==P(j,2));
                    pos2=find(UCDC==ICDC(pos,2));
                    P(j,2)=ICDC(randsample(find(ICDC(:,2)==UCDC(pos2)),1));
                elseif MC(j,k)==2       % decrease degree
                    pos=find(ICDC(:,1)==P(j,2));
                    if ICDC(pos,2)>min(UCDC)
                        pos2=find(UCDC==ICDC(pos,2));
                        P(j,2)=ICDC(randsample(find(ICDC(:,2)==UCDC(pos2-1)),1));
                    end
                elseif MC(j,k)==3   % increase degree
                    pos=find(ICDC(:,1)==P(j,2));
                    if ICDC(pos,2)<max(UCDC)
                        pos2=find(UCDC==ICDC(pos,2));
                        P(j,2)=ICDC(randsample(find(ICDC(:,2)==UCDC(pos2+1)),1));
                    end
                elseif MC(j,k)==4   % decrease distance
                    pos=find(ICDS(:,1)==P(j,2));
                    if pos>1
                        P(j,2)=ICDS(pos-1);
                    end
                elseif MC(j,k)==5   % increase distance
                    pos=find(ICDS(:,1)==P(j,2));
                    if pos<250
                        P(j,2)=ICDS(pos+1);
                    end
                elseif MC(j,k)==6   % decrease closeness
                    pos=find(ICCC(:,1)==P(j,2));
                    if pos>1
                        P(j,2)=ICCC(pos-1);
                    end
                elseif MC(j,k)==7   % increase closeness
                    pos=find(ICCC(:,1)==P(j,2));
                    if pos<250
                        P(j,2)=ICCC(pos+1);
                    end
                elseif MC(j,k)==8   % decrease betweenness
                    pos=find(ICBC(:,1)==P(j,2));
                    if pos>1
                        P(j,2)=ICBC(pos-1);
                    end
                elseif MC(j,k)==9   % increase betweenness
                    pos=find(ICBC(:,1)==P(j,2));
                    if pos<250
                        P(j,2)=ICBC(pos+1);
                    end
                elseif MC(j,k)==10   % decrease eigenvector
                    pos=find(ICEC(:,1)==P(j,2));
                    if pos>1
                        P(j,2)=ICEC(pos-1);
                    end
                elseif MC(j,k)==11   % increase eigenvector
                    pos=find(ICEC(:,1)==P(j,2));
                    if pos<250
                        P(j,2)=ICEC(pos+1);
                    end
                elseif MC(j,k)==12   % decrease pagerank
                    pos=find(ICPR(:,1)==P(j,2));
                    if pos>1
                        P(j,2)=ICPR(pos-1);
                    end
                elseif MC(j,k)==13   % increase pagerank
                    pos=find(ICPR(:,1)==P(j,2));
                    if pos<250
                        P(j,2)=ICPR(pos+1);
                    end
                end
                
            end
        end
        
        k=k+1;
    end
    t=toc;
    
    CB=P;
    o=CB(find(CB(:,4)==max(CB(:,4))),:);
    if length(o)>1
        o=o(find(o(:,3)==min(o(:,3))),:);
        o=o(1,:);
    end
    
%     AE{n}=[CB DC(CB(:,1)) DC(CB(:,2)) CC(CB(:,1)) CC(CB(:,2)) BC(CB(:,1)) BC(CB(:,2)) EC(CB(:,1)) EC(CB(:,2)) PR(CB(:,1)) PR(CB(:,2)) DS(CB(:,1)) DS(CB(:,2))];

    O(n,:)=[t o(1) o(2) o(3) o(4) DC(o(1)) DC(o(2)) CC(o(1)) CC(o(2)) BC(o(1)) BC(o(2)) EC(o(1)) EC(o(2)) PR(o(1)) PR(o(2)) DS(o(1)) DS(o(2))];
    
    [n t o(3) o(4)]
    
end

save('er_500_01_opt_GA','O')
% save('er_500_01_all_sols','AE')
