# Supplementary material for: Local network connectivity optimization: an evaluation of heuristics applied to complex spatial networks, a transportation case study, and a spatial social network
Source: PeerJ Comput Sci. 2021 Jun 18;7:e605. doi: 10.7717/peerj-cs.605 (PMC8237331; doi:10.7717/peerj-cs.605)
Supplement: Supplemental Information 3 — Matlab files containing the adjacency matrices for the ten schools used in the real world case study. [file peerj-cs-07-605-s003.zip]

Archive with 11 entries (10 files):
- School_adjacency_matrices/
- School_adjacency_matrices/RE1.mat
- School_adjacency_matrices/RE2.mat
- School_adjacency_matrices/RE3.mat
- School_adjacency_matrices/SE1.mat
- School_adjacency_matrices/SE2.mat
- School_adjacency_matrices/SE3.mat
- School_adjacency_matrices/SE4.mat
- School_adjacency_matrices/SM1.mat
- School_adjacency_matrices/SM2.mat
- School_adjacency_matrices/SM3.mat
